# Supplementary material for: Missing channels in two-colour microarray experiments: Combining single-channel and two-channel data
Source: BMC Bioinformatics. 2007 Jan 25;8:26. doi: 10.1186/1471-2105-8-26 (PMC1797192; doi:10.1186/1471-2105-8-26)
Supplement: Additional File 1 — Presented are the results of the simulation experiment. This file has six pages corresponding to 1) A key to the sheets presenting paired comparisons. 2) Paired comparisons of the methods as a whole, and stratified by the percentage of arrays that are damaged. 3) Unpaired comparisons (including reproduction of Table 2) as a whole, and stratified by the size of the differential expression effects. 4) As for page 2, but only for differential expressions that were < 0.5 in magnitude. 5) As for page 2, but only for differential expressions that were ≥ 0.5 and < 1 in magnitude. 6) As for page 2, but only for differential expressions that were ≥ 1 in magnitude. [file 1471-2105-8-26-S1.xls]

## Sheet: key to paired results
							Combined(kest)
							misses	detects
			20% missing		Single	misses	6844	2870
					Channel	detects	487	39799
				<0.0001
							Combined(kest)
							misses	detects
			40% missing		Single	misses	6954	2773
					Channel	detects	467	39806
				<0.0001
							Combined(kest)
							misses	detects
			60% missing		Single	misses	7270	2382
					Channel	detects	400	39948
				<0.0001
							Combined(kest)
							misses	detects
			80% missing		Single	misses	7981	1695
					Channel	detects	403	39921
				<0.0001
							Combined(kest)
							misses	detects
			All		Single	misses	29049	9720
					Channel	detects	1757	159474
				<0.0001
			combined(kest) approach better in 100 of 100 comparisons

## Sheet: paired
				Combined(kest)					Combined(kest)					Combined(kest)					Combined(kest)					Combined(kest)
				misses	detects				misses	detects				misses	detects				misses	detects				misses	detects
20% missing		Single	misses	10601	3619		Unaffected Data	misses	10066	1737		Inclusive	misses	10073	3028		Combined	misses	10838	1399		Combined	misses	11035	948
		Channel	detects	1006	84774			detects	1541	86656			detects	1534	85365		(kfix=0.25)	detects	769	86994		(kfix=0.5)	detects	572	87445
	<0.0001					0.0007					<0.0001					<0.0001					<0.0001
				Combined(kest)					Combined(kest)					Combined(kest)					Combined(kest)					Combined(kest)
				misses	detects				misses	detects				misses	detects				misses	detects				misses	detects
40% missing		Single	misses	10884	3340		Unaffected Data	misses	10385	3023		Inclusive	misses	10296	5147		Combined	misses	11034	1649		Combined	misses	11298	998
		Channel	detects	820	84956			detects	1319	85273			detects	1408	83149		(kfix=0.25)	detects	670	86647		(kfix=0.5)	detects	406	87298
	<0.0001					<0.0001					<0.0001					<0.0001					<0.0001
				Combined(kest)					Combined(kest)					Combined(kest)					Combined(kest)					Combined(kest)
				misses	detects				misses	detects				misses	detects				misses	detects				misses	detects
60% missing		Single	misses	11286	2915		Unaffected Data	misses	10726	5316		Inclusive	misses	10472	6878		Combined	misses	11319	1916		Combined	misses	11527	1071
		Channel	detects	660	85139			detects	1220	82738			detects	1474	81176		(kfix=0.25)	detects	627	86138		(kfix=0.5)	detects	419	86983
	<0.0001					<0.0001					<0.0001					<0.0001					<0.0001
				Combined(kest)					Combined(kest)					Combined(kest)					Combined(kest)					Combined(kest)
				misses	detects				misses	detects				misses	detects				misses	detects				misses	detects
80% missing		Single	misses	12122	1985		Unaffected Data	misses	11533	10333		Inclusive	misses	11095	8494		Combined	misses	11992	1992		Combined	misses	12280	872
		Channel	detects	626	85267			detects	1215	76919			detects	1653	78758		(kfix=0.25)	detects	756	85260		(kfix=0.5)	detects	468	86380
	<0.0001					<0.0001					<0.0001					<0.0001					<0.0001
				Combined(kest)					Combined(kest)					Combined(kest)					Combined(kest)					Combined(kest)
				misses	detects				misses	detects				misses	detects				misses	detects				misses	detects
All		Single	misses	44893	11859		Unaffected Data	misses	42710	20409		Inclusive	misses	41936	23547		Combined	misses	45183	6956		Combined	misses	46140	3889
		Channel	detects	3112	340136			detects	5295	331586			detects	6069	328448		(kfix=0.25)	detects	2822	345039		(kfix=0.5)	detects	1865	348106
	<0.0001					<0.0001					<0.0001					<0.0001					<0.0001
combined(kest) approach better in 100 of 100 comparisons	combined(kest) approach better in 100 out of 100 arrays					combined(kest) approach better in 92 out of 100 arrays					combined(kest) approach better in 100 out of 100 arrays					combined(kest) approach better in 100 out of 100 arrays					combined(kest) approach better in 98 out of 99 arrays
				Combined(kfix=0.5)					Combined(kfix=0.5)					Combined(kfix=0.5)					Combined(kfix=0.5)
				misses	detects				misses	detects				misses	detects				misses	detects
20% missing		Single	misses	10608	3612		Unaffected Data	misses	10648	1155		Inclusive	misses	10123	2978		Combined	misses	11652	585
		Channel	detects	1375	84405			detects	1335	86862			detects	1860	85039		(kfix=0.25)	detects	331	87432
	<0.0001					0.0003					<0.0001					<0.0001
				Combined(kfix=0.5)					Combined(kfix=0.5)					Combined(kfix=0.5)					Combined(kfix=0.5)
				misses	detects				misses	detects				misses	detects				misses	detects
40% missing		Single	misses	11079	3145		Unaffected Data	misses	10992	2416		Inclusive	misses	10513	4930		Combined	misses	11755	928
		Channel	detects	1217	84559			detects	1304	85288			detects	1783	82774		(kfix=0.25)	detects	541	86776
	<0.0001					<0.0001					<0.0001					<0.0001
				Combined(kfix=0.5)					Combined(kfix=0.5)					Combined(kfix=0.5)					Combined(kfix=0.5)
				misses	detects				misses	detects				misses	detects				misses	detects
60% missing		Single	misses	11602	2599		Unaffected Data	misses	11179	4863		Inclusive	misses	10765	6585		Combined	misses	11948	1287
		Channel	detects	996	84803			detects	1419	82539			detects	1833	80817		(kfix=0.25)	detects	650	86115
	<0.0001					<0.0001					<0.0001					<0.0001
				Combined(kfix=0.5)					Combined(kfix=0.5)					Combined(kfix=0.5)					Combined(kfix=0.5)
				misses	detects				misses	detects				misses	detects				misses	detects
80% missing		Single	misses	12340	1767		Unaffected Data	misses	11691	10175		Inclusive	misses	11312	8277		Combined	misses	12495	1489
		Channel	detects	812	85081			detects	1461	76673			detects	1840	78571		(kfix=0.25)	detects	657	85359
	<0.0001					<0.0001					<0.0001					<0.0001
				Combined(kfix=0.5)					Combined(kfix=0.5)					Combined(kfix=0.5)					Combined(kfix=0.5)
				misses	detects				misses	detects				misses	detects				misses	detects
All		Single	misses	45629	11123		Unaffected Data	misses	44510	18609		Inclusive	misses	42713	22770		Combined	misses	47850	4289
		Channel	detects	4400	338848			detects	5519	331362			detects	7316	327201		(kfix=0.25)	detects	2179	345682
	<0.0001					<0.0001					<0.0001					<0.0001
combined(kfix=0.5) approach better in 100 of 100 comparisons	combined(kfix=0.5) approach better in 100 out of 100 arrays					combined(kfix=0.5) approach better in 81 out of 99 arrays					combined(kfix=0.5) approach better in 100 out of 100 arrays					combined(kfix=0.5) approach better in 100 out of 100 arrays
				Combined(kfix=0.25)					Combined(kfix=0.25)					Combined(kfix=0.25)
				misses	detects				misses	detects				misses	detects
20% missing		Single	misses	10489	3731		Unaffected Data	misses	10969	834		Inclusive	misses	10092	3009
		Channel	detects	1748	84032			detects	1268	86929			detects	2145	84754
	<0.0001					<0.0001					<0.0001
				Combined(kfix=0.25)					Combined(kfix=0.25)					Combined(kfix=0.25)
				misses	detects				misses	detects				misses	detects
40% missing		Single	misses	10771	3453		Unaffected Data	misses	11719	1689		Inclusive	misses	10458	4985
		Channel	detects	1912	83864			detects	964	85628			detects	2225	82332
	<0.0001					<0.0001					<0.0001
				Combined(kfix=0.25)					Combined(kfix=0.25)					Combined(kfix=0.25)
				misses	detects				misses	detects				misses	detects
60% missing		Single	misses	11186	3015		Unaffected Data	misses	12326	3716		Inclusive	misses	10844	6506
		Channel	detects	2049	83750			detects	909	83049			detects	2391	80259
	<0.0001					<0.0001					<0.0001
				Combined(kfix=0.25)					Combined(kfix=0.25)					Combined(kfix=0.25)
				misses	detects				misses	detects				misses	detects
80% missing		Single	misses	11913	2194		Unaffected Data	misses	13016	8850		Inclusive	misses	11522	8067
		Channel	detects	2071	83822			detects	968	77166			detects	2462	77949
	0.0617					<0.0001					<0.0001
				Combined(kfix=0.25)					Combined(kfix=0.25)					Combined(kfix=0.25)
				misses	detects				misses	detects				misses	detects
All		Single	misses	44359	12393		Unaffected Data	misses	48030	15089		Inclusive	misses	42916	22567
		Channel	detects	7780	335468			detects	4109	332772			detects	9223	325294
	<0.0001					<0.0001					<0.0001
combined(kfix=0.25) approach better in 98 of 100 comparisons (0 ties)	combined(kfix=0.25) approach better in 89 out of 100 arrays					combined(kfix=0.25) approach better in 75 out of 100 arrays					combined(kfix=0.25) approach better in 98 out of 100 arrays
				Inclusive					Inclusive
				misses	detects				misses	detects
20% missing		Single	misses	10846	3374		Unaffected Data	misses	9926	1877
		Channel	detects	2255	83525			detects	3175	85022
	<0.0001					<0.0001
				Inclusive					Inclusive
				misses	detects				misses	detects
40% missing		Single	misses	11331	2893		Unaffected Data	misses	10459	2949
		Channel	detects	4112	81664			detects	4984	81608
	<0.0001					<0.0001
				Inclusive					Inclusive
				misses	detects				misses	detects
60% missing		Single	misses	11547	2654		Unaffected Data	misses	11318	4724
		Channel	detects	5803	79996			detects	6032	77926
	<0.0001					<0.0001
				Inclusive					Inclusive
				misses	detects				misses	detects
80% missing		Single	misses	11791	2316		Unaffected Data	misses	13169	8697
		Channel	detects	7798	78095			detects	6420	71714
	<0.0001					<0.0001
				Inclusive					Inclusive
				misses	detects				misses	detects
All		Single	misses	45515	11237		Unaffected Data	misses	44872	18247
		Channel	detects	19968	323280			detects	20611	316270
	<0.0001					<0.0001
all bad approach worse in 100 of 100 comparisons	inclusive approach better in 28 out of 100 arrays					inclusive approach better in 29 out of 99 arrays
				Unaffected Data
				misses	detects
20% missing		Single	misses	10184	4036
		Channel	detects	1619	84161
	<0.0001
				Unaffected Data
				misses	detects
40% missing		Single	misses	10544	3680
		Channel	detects	2864	82912
	<0.0001
				Unaffected Data
				misses	detects
60% missing		Single	misses	10923	3278
		Channel	detects	5119	80680
	<0.0001
				Unaffected Data
				misses	detects
80% missing		Single	misses	11611	2496
		Channel	detects	10255	75638
	<0.0001
				Unaffected Data
				misses	detects
All		Single	misses	43262	13490
		Channel	detects	19857	323391
	<0.0001
single channel approach better in 50 out of 100 comparisons (0 ties)	unaffected approach better in 50 out of 100 arrays

## Sheet: unpaired
Table presenting numbers (and below, percentages) of genes that were simulated to be differentially expressed
that were indeed identified as being differentially expressed by the six different methods.
	Method
Percentage damaged	Single channel	Unaffected Data	Inclusive	Combined(kest)	Combined(kfix=0.5)	Combined(kfix=0.25)
20	85780	88197	86899	88393	87763	88017
40	85776	86592	84557	88296	87317	87704
60	85799	83958	82650	88054	86765	87402
80	85893	78134	80411	87252	86016	86848
All	343248	336881	334517	351995	347861	349971
All	85.8	84.2	83.6	88	87	87.5
20	85.8	88.2	86.9	88.4	87.8	88
40	85.8	86.6	84.6	88.3	87.3	87.7
60	85.8	84	82.7	88.1	86.8	87.4
80	85.9	78.1	80.4	87.3	86	86.8
As above, but only for genes that were simulated to have an log-ratio of less than 0.5
	Method
Percentage damaged	Single channel	Unaffected Data	Inclusive	Combined(kest)	Combined(kfix=0.5)	Combined(kfix=0.25)
20	10621	13189	11561	12931	12888	12931
40	10548	12292	9945	12672	12410	12388
60	10739	11263	8950	12639	12086	12190
80	10866	9114	8067	11991	11408	11662
All	42774	45858	38523	50233	48792	49171
All	46.4	49.7	41.8	54.4	52.9	53.3
20	46	57.1	50	56	55.8	56
40	45.9	53.5	43.3	55.1	54	53.9
60	46.5	48.8	38.8	54.8	52.4	52.8
80	47.1	39.5	34.9	51.9	49.4	50.5
As above, but only for genes that were simulated to have an log-ratio of less than 1 but greater than 0.5
	Method
Percentage damaged	Single channel	Unaffected Data	Inclusive	Combined(kest)	Combined(kfix=0.5)	Combined(kfix=0.25)
20	34149	34072	34301	34450	33956	34122
40	34605	33941	34032	35003	34428	34752
60	34479	32691	33253	34835	34250	34673
80	34549	30206	32145	34790	34276	34731
All	137782	130910	133731	139078	136910	138278
All	95.3	90.6	92.5	96.2	94.7	95.7
20	95.5	95.3	95.9	96.3	95	95.4
40	95.4	93.6	93.8	96.5	94.9	95.8
60	95.2	90.3	91.8	96.2	94.6	95.7
80	95.2	83.2	88.5	95.8	94.4	95.7
As above, but only for genes that were simulated to have an log-ratio of greater than 1
	Method
Percentage damaged	Single channel	Unaffected Data	Inclusive	Combined(kest)	Combined(kfix=0.5)	Combined(kfix=0.25)
20	41010	40936	41037	41012	40919	40964
40	40623	40359	40580	40621	40479	40564
60	40581	40004	40447	40580	40429	40539
80	40478	38814	40199	40471	40332	40455
All	162692	160113	162263	162684	162159	162522
All	99.7	98.1	99.4	99.7	99.4	99.6
20	99.7	99.5	99.7	99.7	99.5	99.6
40	99.7	99.1	99.6	99.7	99.3	99.6
60	99.7	98.3	99.4	99.7	99.3	99.6
80	99.7	95.6	99	99.7	99.3	99.6

## Sheet: paired effect<0.5
				Combined(kest)					Combined(kest)					Combined(kest)					Combined(kest)					Combined(kest)
				misses	detects				misses	detects				misses	detects				misses	detects				misses	detects
20% missing		Single	misses	9513	2965		Unaffected Data	misses	8880	1030		Inclusive	misses	9083	2455		Combined	misses	9453	758		Combined	misses	9629	539
		Channel	detects	655	9966			detects	1288	11901			detects	1085	10476		(kfix=0.25)	detects	715	12173		(kfix=0.5)	detects	539	12392
	<0.0001					<0.0001					<0.0001					0.2738					1
				Combined(kest)					Combined(kest)					Combined(kest)					Combined(kest)					Combined(kest)
				misses	detects				misses	detects				misses	detects				misses	detects				misses	detects
40% missing		Single	misses	9733	2706		Unaffected Data	misses	9163	1532		Inclusive	misses	9289	3753		Combined	misses	9751	826		Combined	misses	9972	627
		Channel	detects	582	9966			detects	1152	11140			detects	1026	8919		(kfix=0.25)	detects	564	11846		(kfix=0.5)	detects	343	12045
	<0.0001					<0.0001					<0.0001					<0.0001					<0.0001
				Combined(kest)					Combined(kest)					Combined(kest)					Combined(kest)					Combined(kest)
				misses	detects				misses	detects				misses	detects				misses	detects				misses	detects
60% missing		Single	misses	9965	2379		Unaffected Data	misses	9398	2422		Inclusive	misses	9396	4737		Combined	misses	9992	1005		Combined	misses	10142	751
		Channel	detects	479	10260			detects	1046	10217			detects	1048	7902		(kfix=0.25)	detects	452	11634		(kfix=0.5)	detects	302	11888
	<0.0001					<0.0001					<0.0001					<0.0001					<0.0001
				Combined(kest)					Combined(kest)					Combined(kest)					Combined(kest)					Combined(kest)
				misses	detects				misses	detects				misses	detects				misses	detects				misses	detects
80% missing		Single	misses	10644	1583		Unaffected Data	misses	10088	3891		Inclusive	misses	9890	5136		Combined	misses	10596	1089		Combined	misses	10801	630
		Channel	detects	458	10408			detects	1014	8100			detects	1212	6855		(kfix=0.25)	detects	506	10902		(kfix=0.5)	detects	301	11361
	<0.0001					<0.0001					<0.0001					<0.0001					<0.0001
				Combined(kest)					Combined(kest)					Combined(kest)					Combined(kest)					Combined(kest)
				misses	detects				misses	detects				misses	detects				misses	detects				misses	detects
All		Single	misses	39855	9633		Unaffected Data	misses	37529	8875		Inclusive	misses	37658	16081		Combined	misses	39792	3678		Combined	misses	40544	2547
		Channel	detects	2174	40600			detects	4500	41358			detects	4371	34152		(kfix=0.25)	detects	2237	46555		(kfix=0.5)	detects	1485	47686
	<0.0001					<0.0001					<0.0001					<0.0001					<0.0001
				Combined(kfix=0.5)					Combined(kfix=0.5)					Combined(kfix=0.5)					Combined(kfix=0.5)
				misses	detects				misses	detects				misses	detects				misses	detects
20% missing		Single	misses	9401	3077		Unaffected Data	misses	9177	733		Inclusive	misses	9028	2510		Combined	misses	9872	339
		Channel	detects	767	9854			detects	991	12198			detects	1140	10421		(kfix=0.25)	detects	296	12592
	<0.0001					<0.0001					<0.0001					0.0955
				Combined(kfix=0.5)					Combined(kfix=0.5)					Combined(kfix=0.5)					Combined(kfix=0.5)
				misses	detects				misses	detects				misses	detects				misses	detects
40% missing		Single	misses	9880	2559		Unaffected Data	misses	9448	1247		Inclusive	misses	9425	3617		Combined	misses	10110	467
		Channel	detects	719	9829			detects	1151	11141			detects	1174	8771		(kfix=0.25)	detects	489	11921
	<0.0001					0.0524					<0.0001					0.497
				Combined(kfix=0.5)					Combined(kfix=0.5)					Combined(kfix=0.5)					Combined(kfix=0.5)
				misses	detects				misses	detects				misses	detects				misses	detects
60% missing		Single	misses	10280	2064		Unaffected Data	misses	9593	2227		Inclusive	misses	9658	4475		Combined	misses	10325	672
		Channel	detects	613	10126			detects	1300	9963			detects	1235	7715		(kfix=0.25)	detects	568	11518
	<0.0001					<0.0001					<0.0001					0.0034
				Combined(kfix=0.5)					Combined(kfix=0.5)					Combined(kfix=0.5)					Combined(kfix=0.5)
				misses	detects				misses	detects				misses	detects				misses	detects
80% missing		Single	misses	10896	1331		Unaffected Data	misses	10132	3847		Inclusive	misses	10093	4933		Combined	misses	10900	785
		Channel	detects	535	10331			detects	1299	7815			detects	1338	6729		(kfix=0.25)	detects	531	10877
	<0.0001					<0.0001					<0.0001					<0.0001
				Combined(kfix=0.5)					Combined(kfix=0.5)					Combined(kfix=0.5)					Combined(kfix=0.5)
				misses	detects				misses	detects				misses	detects				misses	detects
All		Single	misses	40457	9031		Unaffected Data	misses	38350	8054		Inclusive	misses	38204	15535		Combined	misses	41207	2263
		Channel	detects	2634	40140			detects	4741	41117			detects	4887	33636		(kfix=0.25)	detects	1884	46908
	<0.0001					<0.0001					<0.0001					<0.0001
				Combined(kfix=0.25)					Combined(kfix=0.25)					Combined(kfix=0.25)
				misses	detects				misses	detects				misses	detects
20% missing		Single	misses	9279	3199		Unaffected Data	misses	9372	538		Inclusive	misses	8985	2553
		Channel	detects	932	9689			detects	839	12350			detects	1226	10335
	<0.0001					<0.0001					<0.0001
				Combined(kfix=0.25)					Combined(kfix=0.25)					Combined(kfix=0.25)
				misses	detects				misses	detects				misses	detects
40% missing		Single	misses	9574	2865		Unaffected Data	misses	9803	892		Inclusive	misses	9311	3731
		Channel	detects	1003	9545			detects	774	11518			detects	1266	8679
	<0.0001					0.0041					<0.0001
				Combined(kfix=0.25)					Combined(kfix=0.25)					Combined(kfix=0.25)
				misses	detects				misses	detects				misses	detects
60% missing		Single	misses	9895	2449		Unaffected Data	misses	10176	1644		Inclusive	misses	9665	4468
		Channel	detects	1102	9637			detects	821	10442			detects	1332	7618
	<0.0001					<0.0001					<0.0001
				Combined(kfix=0.25)					Combined(kfix=0.25)					Combined(kfix=0.25)
				misses	detects				misses	detects				misses	detects
80% missing		Single	misses	10554	1673		Unaffected Data	misses	10799	3180		Inclusive	misses	10204	4822
		Channel	detects	1131	9735			detects	886	8228			detects	1481	6586
	<0.0001					<0.0001					<0.0001
				Combined(kfix=0.25)					Combined(kfix=0.25)					Combined(kfix=0.25)
				misses	detects				misses	detects				misses	detects
All		Single	misses	39302	10186		Unaffected Data	misses	40150	6254		Inclusive	misses	38165	15574
		Channel	detects	4168	38606			detects	3320	42538			detects	5305	33218
	<0.0001					<0.0001					<0.0001
				Inclusive					Inclusive
				misses	detects				misses	detects
20% missing		Single	misses	9777	2701		Unaffected Data	misses	8798	1112
		Channel	detects	1761	8860			detects	2740	10449
	<0.0001					<0.0001
				Inclusive					Inclusive
				misses	detects				misses	detects
40% missing		Single	misses	10250	2189		Unaffected Data	misses	9226	1469
		Channel	detects	2792	7756			detects	3816	8476
	<0.0001					<0.0001
				Inclusive					Inclusive
				misses	detects				misses	detects
60% missing		Single	misses	10411	1933		Unaffected Data	misses	9842	1978
		Channel	detects	3722	7017			detects	4291	6972
	<0.0001					<0.0001
				Inclusive					Inclusive
				misses	detects				misses	detects
80% missing		Single	misses	10528	1699		Unaffected Data	misses	11094	2885
		Channel	detects	4498	6368			detects	3932	5182
	<0.0001					<0.0001
				Inclusive					Inclusive
				misses	detects				misses	detects
All		Single	misses	40966	8522		Unaffected Data	misses	38960	7444
		Channel	detects	12773	30001			detects	14779	31079
	<0.0001					<0.0001
				Unaffected Data
				misses	detects
20% missing		Single	misses	8985	3493
		Channel	detects	925	9696
	<0.0001
				Unaffected Data
				misses	detects
40% missing		Single	misses	9280	3159
		Channel	detects	1415	9133
	<0.0001
				Unaffected Data
				misses	detects
60% missing		Single	misses	9528	2816
		Channel	detects	2292	8447
	<0.0001
				Unaffected Data
				misses	detects
80% missing		Single	misses	10159	2068
		Channel	detects	3820	7046
	<0.0001
				Unaffected Data
				misses	detects
All		Single	misses	37952	11536
		Channel	detects	8452	34322
	<0.0001

## Sheet: paired effect>0.5, <1 
				Combined(kest)					Combined(kest)					Combined(kest)					Combined(kest)					Combined(kest)
				misses	detects				misses	detects				misses	detects				misses	detects				misses	detects
20% missing		Single	misses	1002	606		Unaffected Data	misses	1084	601		Inclusive	misses	920	536		Combined	misses	1255	546		Combined	misses	1277	358
		Channel	detects	305	33844			detects	223	33849			detects	387	33914		(kfix=0.25)	detects	52	33904		(kfix=0.5)	detects	30	34092
	<0.0001					<0.0001					<0.0001					<0.0001					<0.0001
				Combined(kest)					Combined(kest)					Combined(kest)					Combined(kest)					Combined(kest)
				misses	detects				misses	detects				misses	detects				misses	detects				misses	detects
40% missing		Single	misses	1068	594		Unaffected Data	misses	1110	1216		Inclusive	misses	932	1303		Combined	misses	1167	672		Combined	misses	1206	309
		Channel	detects	196	34409			detects	154	33787			detects	332	33700		(kfix=0.25)	detects	97	34331		(kfix=0.5)	detects	58	34694
	<0.0001					<0.0001					<0.0001					<0.0001					<0.0001
				Combined(kest)					Combined(kest)					Combined(kest)					Combined(kest)					Combined(kest)
				misses	detects				misses	detects				misses	detects				misses	detects				misses	detects
60% missing		Single	misses	1229	506		Unaffected Data	misses	1226	2297		Inclusive	misses	1005	1956		Combined	misses	1225	739		Combined	misses	1278	263
		Channel	detects	150	34329			detects	153	32538			detects	374	32879		(kfix=0.25)	detects	154	34096		(kfix=0.5)	detects	101	34572
	<0.0001					<0.0001					<0.0001					<0.0001					<0.0001
				Combined(kest)					Combined(kest)					Combined(kest)					Combined(kest)					Combined(kest)
				misses	detects				misses	detects				misses	detects				misses	detects				misses	detects
80% missing		Single	misses	1365	389		Unaffected Data	misses	1329	4768		Inclusive	misses	1118	3040		Combined	misses	1289	738		Combined	misses	1363	209
		Channel	detects	148	34401			detects	184	30022			detects	395	31750		(kfix=0.25)	detects	224	34052		(kfix=0.5)	detects	150	34581
	<0.0001					<0.0001					<0.0001					<0.0001					0.0022
				Combined(kest)					Combined(kest)					Combined(kest)					Combined(kest)					Combined(kest)
				misses	detects				misses	detects				misses	detects				misses	detects				misses	detects
All		Single	misses	4664	2095		Unaffected Data	misses	4749	8882		Inclusive	misses	3975	6835		Combined	misses	4936	2695		Combined	misses	5124	1139
		Channel	detects	799	136983			detects	714	130196			detects	1488	132243		(kfix=0.25)	detects	527	136383		(kfix=0.5)	detects	339	137939
	<0.0001					<0.0001					<0.0001					<0.0001					<0.0001
				Combined(kfix=0.5)					Combined(kfix=0.5)					Combined(kfix=0.5)					Combined(kfix=0.5)
				misses	detects				misses	detects				misses	detects				misses	detects
20% missing		Single	misses	1114	494		Unaffected Data	misses	1342	343		Inclusive	misses	1019	437		Combined	misses	1601	200
		Channel	detects	521	33628			detects	293	33779			detects	616	33685		(kfix=0.25)	detects	34	33922
	0.4145					0.0519					<0.0001					<0.0001
				Combined(kfix=0.5)					Combined(kfix=0.5)					Combined(kfix=0.5)					Combined(kfix=0.5)
				misses	detects				misses	detects				misses	detects				misses	detects
40% missing		Single	misses	1106	556		Unaffected Data	misses	1381	945		Inclusive	misses	1000	1235		Combined	misses	1467	372
		Channel	detects	409	34196			detects	134	33807			detects	515	33517		(kfix=0.25)	detects	48	34380
	<0.0001					<0.0001					<0.0001					<0.0001
				Combined(kfix=0.5)					Combined(kfix=0.5)					Combined(kfix=0.5)					Combined(kfix=0.5)
				misses	detects				misses	detects				misses	detects				misses	detects
60% missing		Single	misses	1233	502		Unaffected Data	misses	1433	2090		Inclusive	misses	1038	1923		Combined	misses	1465	499
		Channel	detects	308	34171			detects	108	32583			detects	503	32750		(kfix=0.25)	detects	76	34174
	<0.0001					<0.0001					<0.0001					<0.0001
				Combined(kfix=0.5)					Combined(kfix=0.5)					Combined(kfix=0.5)					Combined(kfix=0.5)
				misses	detects				misses	detects				misses	detects				misses	detects
80% missing		Single	misses	1336	418		Unaffected Data	misses	1417	4680		Inclusive	misses	1131	3027		Combined	misses	1457	570
		Channel	detects	236	34313			detects	155	30051			detects	441	31704		(kfix=0.25)	detects	115	34161
	<0.0001					<0.0001					<0.0001					<0.0001
				Combined(kfix=0.5)					Combined(kfix=0.5)					Combined(kfix=0.5)					Combined(kfix=0.5)
				misses	detects				misses	detects				misses	detects				misses	detects
All		Single	misses	4789	1970		Unaffected Data	misses	5573	8058		Inclusive	misses	4188	6622		Combined	misses	5990	1641
		Channel	detects	1474	136308			detects	690	130220			detects	2075	131656		(kfix=0.25)	detects	273	136637
	<0.0001					<0.0001					<0.0001					<0.0001
				Combined(kfix=0.25)					Combined(kfix=0.25)					Combined(kfix=0.25)
				misses	detects				misses	detects				misses	detects
20% missing		Single	misses	1115	493		Unaffected Data	misses	1445	240		Inclusive	misses	1028	428
		Channel	detects	686	33463			detects	356	33716			detects	773	33528
	<0.0001					<0.0001					<0.0001
				Combined(kfix=0.25)					Combined(kfix=0.25)					Combined(kfix=0.25)
				misses	detects				misses	detects				misses	detects
40% missing		Single	misses	1107	555		Unaffected Data	misses	1686	640		Inclusive	misses	1058	1177
		Channel	detects	732	33873			detects	153	33788			detects	781	33251
	<0.0001					<0.0001					<0.0001
				Combined(kfix=0.25)					Combined(kfix=0.25)					Combined(kfix=0.25)
				misses	detects				misses	detects				misses	detects
60% missing		Single	misses	1205	530		Unaffected Data	misses	1890	1633		Inclusive	misses	1109	1852
		Channel	detects	759	33720			detects	74	32617			detects	855	32398
	<0.0001					<0.0001					<0.0001
				Combined(kfix=0.25)					Combined(kfix=0.25)					Combined(kfix=0.25)
				misses	detects				misses	detects				misses	detects
80% missing		Single	misses	1261	493		Unaffected Data	misses	1948	4149		Inclusive	misses	1216	2942
		Channel	detects	766	33783			detects	79	30127			detects	811	31334
	<0.0001					<0.0001					<0.0001
				Combined(kfix=0.25)					Combined(kfix=0.25)					Combined(kfix=0.25)
				misses	detects				misses	detects				misses	detects
All		Single	misses	4688	2071		Unaffected Data	misses	6969	6662		Inclusive	misses	4411	6399
		Channel	detects	2943	134839			detects	662	130248			detects	3220	130511
	<0.0001					<0.0001					<0.0001
				Inclusive					Inclusive
				misses	detects				misses	detects
20% missing		Single	misses	989	619		Unaffected Data	misses	1035	650
		Channel	detects	467	33682			detects	421	33651
	<0.0001					<0.0001
				Inclusive					Inclusive
				misses	detects				misses	detects
40% missing		Single	misses	1002	660		Unaffected Data	misses	1129	1197
		Channel	detects	1233	33372			detects	1106	32835
	<0.0001					0.0607
				Inclusive					Inclusive
				misses	detects				misses	detects
60% missing		Single	misses	1068	667		Unaffected Data	misses	1384	2139
		Channel	detects	1893	32586			detects	1577	31114
	<0.0001					<0.0001
				Inclusive					Inclusive
				misses	detects				misses	detects
80% missing		Single	misses	1179	575		Unaffected Data	misses	1892	4205
		Channel	detects	2979	31570			detects	2266	27940
	<0.0001					<0.0001
				Inclusive					Inclusive
				misses	detects				misses	detects
All		Single	misses	4238	2521		Unaffected Data	misses	5440	8191
		Channel	detects	6572	131210			detects	5370	125540
	<0.0001					<0.0001
				Unaffected Data
				misses	detects
20% missing		Single	misses	1097	511
		Channel	detects	588	33561
	0.0218
				Unaffected Data
				misses	detects
40% missing		Single	misses	1160	502
		Channel	detects	1166	33439
	<0.0001
				Unaffected Data
				misses	detects
60% missing		Single	misses	1300	435
		Channel	detects	2223	32256
	<0.0001
				Unaffected Data
				misses	detects
80% missing		Single	misses	1343	411
		Channel	detects	4754	29795
	<0.0001
				Unaffected Data
				misses	detects
All		Single	misses	4900	1859
		Channel	detects	8731	129051
	<0.0001

## Sheet: paired effect>1
				Combined(kest)					Combined(kest)					Combined(kest)					Combined(kest)					Combined(kest)
				misses	detects				misses	detects				misses	detects				misses	detects				misses	detects
20% missing		Single	misses	86	48		Unaffected Data	misses	102	106		Inclusive	misses	70	37		Combined	misses	130	95		Combined	misses	129	51
		Channel	detects	46	40964			detects	30	40906			detects	62	40975		(kfix=0.25)	detects	2	40917		(kfix=0.5)	detects	3	40961
	0.9179					<0.0001					0.0154					<0.0001					<0.0001
				Combined(kest)					Combined(kest)					Combined(kest)					Combined(kest)					Combined(kest)
				misses	detects				misses	detects				misses	detects				misses	detects				misses	detects
40% missing		Single	misses	83	40		Unaffected Data	misses	112	275		Inclusive	misses	75	91		Combined	misses	116	151		Combined	misses	120	62
		Channel	detects	42	40581			detects	13	40346			detects	50	40530		(kfix=0.25)	detects	9	40470		(kfix=0.5)	detects	5	40559
	0.9122					<0.0001					0.0007					<0.0001					<0.0001
				Combined(kest)					Combined(kest)					Combined(kest)					Combined(kest)					Combined(kest)
				misses	detects				misses	detects				misses	detects				misses	detects				misses	detects
60% missing		Single	misses	92	30		Unaffected Data	misses	102	597		Inclusive	misses	71	185		Combined	misses	102	172		Combined	misses	107	57
		Channel	detects	31	40550			detects	21	39983			detects	52	40395		(kfix=0.25)	detects	21	40408		(kfix=0.5)	detects	16	40523
	1					<0.0001					<0.0001					<0.0001					<0.0001
				Combined(kest)					Combined(kest)					Combined(kest)					Combined(kest)					Combined(kest)
				misses	detects				misses	detects				misses	detects				misses	detects				misses	detects
80% missing		Single	misses	113	13		Unaffected Data	misses	116	1674		Inclusive	misses	87	318		Combined	misses	107	165		Combined	misses	116	33
		Channel	detects	20	40458			detects	17	38797			detects	46	40153		(kfix=0.25)	detects	26	40306		(kfix=0.5)	detects	17	40438
	0.2962					<0.0001					<0.0001					<0.0001					0.0328
				Combined(kest)					Combined(kest)					Combined(kest)					Combined(kest)					Combined(kest)
				misses	detects				misses	detects				misses	detects				misses	detects				misses	detects
All		Single	misses	374	131		Unaffected Data	misses	432	2652		Inclusive	misses	303	631		Combined	misses	455	583		Combined	misses	472	203
		Channel	detects	139	162553			detects	81	160032			detects	210	162053		(kfix=0.25)	detects	58	162101		(kfix=0.5)	detects	41	162481
	0.6702					<0.0001					<0.0001					<0.0001					<0.0001
				Combined(kfix=0.5)					Combined(kfix=0.5)					Combined(kfix=0.5)					Combined(kfix=0.5)
				misses	detects				misses	detects				misses	detects				misses	detects
20% missing		Single	misses	93	41		Unaffected Data	misses	129	79		Inclusive	misses	76	31		Combined	misses	179	46
		Channel	detects	87	40923			detects	51	40885			detects	104	40933		(kfix=0.25)	detects	1	40918
	0.0001					0.0175					<0.0001					<0.0001
				Combined(kfix=0.5)					Combined(kfix=0.5)					Combined(kfix=0.5)					Combined(kfix=0.5)
				misses	detects				misses	detects				misses	detects				misses	detects
40% missing		Single	misses	93	30		Unaffected Data	misses	163	224		Inclusive	misses	88	78		Combined	misses	178	89
		Channel	detects	89	40534			detects	19	40340			detects	94	40486		(kfix=0.25)	detects	4	40475
	<0.0001					<0.0001					0.2527					<0.0001
				Combined(kfix=0.5)					Combined(kfix=0.5)					Combined(kfix=0.5)					Combined(kfix=0.5)
				misses	detects				misses	detects				misses	detects				misses	detects
60% missing		Single	misses	89	33		Unaffected Data	misses	153	546		Inclusive	misses	69	187		Combined	misses	158	116
		Channel	detects	75	40506			detects	11	39993			detects	95	40352		(kfix=0.25)	detects	6	40423
	0.0001					<0.0001					<0.0001					<0.0001
				Combined(kfix=0.5)					Combined(kfix=0.5)					Combined(kfix=0.5)					Combined(kfix=0.5)
				misses	detects				misses	detects				misses	detects				misses	detects
80% missing		Single	misses	108	18		Unaffected Data	misses	142	1648		Inclusive	misses	88	317		Combined	misses	138	134
		Channel	detects	41	40437			detects	7	38807			detects	61	40138		(kfix=0.25)	detects	11	40321
	0.0038					<0.0001					<0.0001					<0.0001
				Combined(kfix=0.5)					Combined(kfix=0.5)					Combined(kfix=0.5)					Combined(kfix=0.5)
				misses	detects				misses	detects				misses	detects				misses	detects
All		Single	misses	383	122		Unaffected Data	misses	587	2497		Inclusive	misses	321	613		Combined	misses	653	385
		Channel	detects	292	162400			detects	88	160025			detects	354	161909		(kfix=0.25)	detects	22	162137
	<0.0001					<0.0001					<0.0001					<0.0001
				Combined(kfix=0.25)					Combined(kfix=0.25)					Combined(kfix=0.25)
				misses	detects				misses	detects				misses	detects
20% missing		Single	misses	95	39		Unaffected Data	misses	152	56		Inclusive	misses	79	28
		Channel	detects	130	40880			detects	73	40863			detects	146	40891
	<0.0001					0.1587					<0.0001
				Combined(kfix=0.25)					Combined(kfix=0.25)					Combined(kfix=0.25)
				misses	detects				misses	detects				misses	detects
40% missing		Single	misses	90	33		Unaffected Data	misses	230	157		Inclusive	misses	89	77
		Channel	detects	177	40446			detects	37	40322			detects	178	40402
	<0.0001					<0.0001					<0.0001
				Combined(kfix=0.25)					Combined(kfix=0.25)					Combined(kfix=0.25)
				misses	detects				misses	detects				misses	detects
60% missing		Single	misses	86	36		Unaffected Data	misses	260	439		Inclusive	misses	70	186
		Channel	detects	188	40393			detects	14	39990			detects	204	40243
	<0.0001					<0.0001					0.3894
				Combined(kfix=0.25)					Combined(kfix=0.25)					Combined(kfix=0.25)
				misses	detects				misses	detects				misses	detects
80% missing		Single	misses	98	28		Unaffected Data	misses	269	1521		Inclusive	misses	102	303
		Channel	detects	174	40304			detects	3	38811			detects	170	40029
	<0.0001					<0.0001					<0.0001
				Combined(kfix=0.25)					Combined(kfix=0.25)					Combined(kfix=0.25)
				misses	detects				misses	detects				misses	detects
All		Single	misses	369	136		Unaffected Data	misses	911	2173		Inclusive	misses	340	594
		Channel	detects	669	162023			detects	127	159986			detects	698	161565
	<0.0001					<0.0001					0.0041
				Inclusive					Inclusive
				misses	detects				misses	detects
20% missing		Single	misses	80	54		Unaffected Data	misses	93	115
		Channel	detects	27	40983			detects	14	40922
	0.0036					<0.0001
				Inclusive					Inclusive
				misses	detects				misses	detects
40% missing		Single	misses	79	44		Unaffected Data	misses	104	283
		Channel	detects	87	40536			detects	62	40297
	0.0002					<0.0001
				Inclusive					Inclusive
				misses	detects				misses	detects
60% missing		Single	misses	68	54		Unaffected Data	misses	92	607
		Channel	detects	188	40393			detects	164	39840
	<0.0001					<0.0001
				Inclusive					Inclusive
				misses	detects				misses	detects
80% missing		Single	misses	84	42		Unaffected Data	misses	183	1607
		Channel	detects	321	40157			detects	222	38592
	<0.0001					<0.0001
				Inclusive					Inclusive
				misses	detects				misses	detects
All		Single	misses	311	194		Unaffected Data	misses	472	2612
		Channel	detects	623	162069			detects	462	159651
	<0.0001					<0.0001
				Unaffected Data
				misses	detects
20% missing		Single	misses	102	32
		Channel	detects	106	40904
	<0.0001
				Unaffected Data
				misses	detects
40% missing		Single	misses	104	19
		Channel	detects	283	40340
	<0.0001
				Unaffected Data
				misses	detects
60% missing		Single	misses	95	27
		Channel	detects	604	39977
	<0.0001
				Unaffected Data
				misses	detects
80% missing		Single	misses	109	17
		Channel	detects	1681	38797
	<0.0001
				Unaffected Data
				misses	detects
All		Single	misses	410	95
		Channel	detects	2674	160018
	<0.0001
