# Supplementary material for: Missing channels in two-colour microarray experiments: Combining single-channel and two-channel data
Source: BMC Bioinformatics. 2007 Jan 25;8:26. doi: 10.1186/1471-2105-8-26 (PMC1797192; doi:10.1186/1471-2105-8-26)
Supplement: Additional File 2 — Lists of the rankings attributed to the top genes by the different methods are presented in an Excel file. [file 1471-2105-8-26-S2.xls]

## Sheet: Sheet1
Combined(kest)	Combined(kfix=0.25)	Combined(kfix=0.5)	Single Channel	Unaffected Data	Inclusive
1	2	1	3	9	3
2	6	3	1	10	2
3	7	5	5	13	7
4	5	4	2	5	4
5	29	21	30	84	26
6	3	6	9	1	44
7	8	8	7	23	18
8	1	2	11	2	13
9	12	10	4	16	9
10	4	7	28	4	38
11	36	28	27	95	24
12	14	9	12	28	34
13	15	12	13	14	43
14	13	11	8	12	1
15	19	17	26	25	94
16	18	13	17	20	19
17	34	30	6	53	6
18	10	16	44	7	59
19	16	14	15	11	41
20	17	19	31	17	12
21	24	23	22	35	51
22	25	24	18	32	29
23	9	15	94	6	205
24	40	36	34	102	104
25	21	18	23	19	15
26	26	25	24	36	30
27	27	27	14	29	17
28	20	22	10	15	27
29	11	20	16	3	8
30	30	31	25	40	22
31	52	42	37	133	23
32	23	26	20	18	5
33	33	33	49	52	64
34	91	60	69	297	95
35	28	29	43	38	45
36	32	34	21	39	47
37	22	32	120	8	21
38	38	37	46	51	86
39	43	39	59	71	50
40	63	49	72	151	89
41	96	72	54	186	42
42	41	41	38	47	39
43	31	35	19	26	16
44	117	78	92	268	77
45	80	67	36	172	54
46	37	38	203	64	302
47	50	44	255	96	322
48	35	40	48	30	88
49	61	58	32	87	62
50	94	76	52	136	57
51	71	65	80	144	107
52	107	79	76	279	79
53	234	154	266	818	287
54	86	74	79	150	65
55	69	66	42	85	40
56	46	47	64	46	56
57	48	51	61	54	92
58	51	48	53	74	69
59	82	70	95	182	599
60	59	52	56	88	11
61	58	57	58	76	126
62	76	69	39	122	36
63	54	53	62	57	32
64	47	54	86	48	158
65	64	63	35	58	14
66	49	45	65	56	61
67	55	59	414	77	1602
68	73	73	73	111	81
69	56	46	104	107	78
70	66	71	47	72	20
71	45	55	98	31	55
72	44	56	122	42	114
73	39	43	70	27	28
74	65	64	117	110	354
75	156	112	83	228	108
76	57	50	41	75	33
77	134	102	291	211	356
78	93	80	63	138	80
79	42	61	50	24	10
80	108	81	121	248	134
81	167	105	309	587	292
82	53	62	173	63	125
83	109	82	163	257	199
84	103	87	67	130	72
85	219	181	60	364	48
86	149	116	102	203	123
87	81	84	108	73	60
88	123	95	123	205	144
89	75	68	78	103	68
90	83	83	127	114	110
91	111	97	55	143	52
92	152	122	132	229	676
93	90	88	190	113	117
94	160	132	130	264	211
95	85	86	141	98	106
96	153	130	118	179	84
97	206	176	77	415	66
98	132	100	135	250	190
99	445	284	411	1553	271
100	67	77	71	50	75
101	159	110	165	346	270
102	68	85	57	66	46
103	258	182	430	851	335
104	92	90	143	124	310
105	148	118	87	249	116
106	99	93	82	94	58
107	97	89	221	132	709
108	157	101	91	406	217
109	180	155	40	181	25
110	130	107	29	129	37
111	199	162	370	438	330
112	95	92	133	116	279
113	135	120	181	240	176
114	62	91	75	33	35
115	236	179	111	428	518
116	171	159	115	191	191
117	77	94	361	91	565
118	131	119	33	127	132
119	151	143	107	189	1429
120	136	115	290	190	170
121	106	103	112	79	112
122	139	128	136	176	83
123	142	123	149	202	660
124	326	247	131	452	1260
125	155	134	192	242	3003
126	165	149	103	237	417
127	183	167	253	266	317
128	178	171	68	243	49
129	88	106	81	61	98
130	143	146	134	173	87
131	100	108	129	67	82
132	272	222	772	552	788
133	163	160	267	223	1846
134	112	111	88	108	137
135	182	153	256	310	785
136	189	184	51	184	53
137	140	140	222	177	246
138	144	137	216	212	121
139	191	172	398	546	652
140	289	234	93	460	131
141	224	201	66	227	31
142	370	285	226	719	1271
143	125	131	119	154	141
144	110	117	343	115	607
145	116	124	101	78	829
146	74	75	174	109	122
147	241	197	138	388	4742
148	181	173	147	238	348
149	70	104	718	49	136
150	226	200	114	274	147
151	87	114	139	59	73
152	138	144	140	131	63
153	154	152	285	247	181
154	98	113	150	69	196
155	237	206	106	308	113
156	168	158	346	210	280
157	202	180	175	285	262
158	521	333	583	1922	389
159	102	126	99	65	111
160	399	281	375	1423	216
161	118	129	367	117	393
162	114	135	84	83	67
163	203	186	153	226	188
164	89	141	612	62	1214
165	465	310	160	1345	172
166	298	185	351	1383	2874
167	174	164	275	396	145
168	187	177	125	222	93
169	179	170	161	263	320
170	145	150	296	165	916
171	79	136	230	43	74
172	119	133	241	157	558
173	192	187	243	219	251
174	222	203	208	333	234
175	128	127	246	135	373
176	122	139	215	118	1739
177	173	169	413	214	344
178	162	166	137	180	198
179	127	148	270	126	294
180	238	195	194	476	243
181	105	138	578	104	990
182	267	215	341	435	154
183	246	193	261	556	554
184	147	163	152	156	184
185	386	305	418	667	414
186	124	157	90	105	90
187	129	121	486	220	1326
188	437	318	169	1352	161
189	198	188	110	225	140
190	312	242	171	562	579
191	101	156	634	55	247
192	126	147	280	128	171
193	261	238	754	619	282
194	146	161	157	153	715
195	60	96	238	21	227
196	104	125	167	89	245
197	120	142	990	121	1515
198	137	145	562	148	803
199	194	183	245	271	175
200	158	174	228	142	275
201	166	168	281	241	396
202	72	99	338	45	337
203	161	165	148	158	133
204	263	237	681	481	1923
205	428	328	217	1027	1134
206	253	218	423	411	463
207	221	212	156	256	130
208	213	190	209	362	219
209	188	194	184	200	694
210	190	191	105	197	85
211	141	151	327	259	290
212	210	202	109	215	207
213	212	208	172	277	152
214	215	207	225	288	428
215	425	327	453	1165	514
216	273	223	177	440	76
217	232	221	154	284	486
218	176	189	113	152	97
219	262	233	662	454	928
220	556	362	144	951	347
221	336	271	224	584	680
222	186	192	159	199	4954
223	353	326	176	424	150
224	284	259	158	404	135
225	270	245	242	394	306
226	393	275	212	1226	1116
227	113	178	501	68	326
228	209	213	461	287	1323
229	329	269	611	783	749
230	518	374	374	1250	4364
231	297	261	473	496	189
232	344	254	381	744	531
233	216	209	155	216	159
234	230	235	250	253	371
235	229	229	179	201	460
236	825	551	331	2158	274
237	315	268	231	467	625
238	185	204	202	174	307
239	319	270	566	602	225
240	361	278	180	781	276
241	214	210	444	269	489
242	301	286	299	359	1185
243	420	332	806	1007	3892
244	133	175	244	70	91
245	245	224	164	353	96
246	285	274	128	408	70
247	410	322	247	773	1042
248	286	262	183	371	524
249	358	316	229	632	2335
250	257	232	294	395	1729
251	164	199	573	188	1736
252	225	214	146	348	244
253	250	241	142	295	349
254	345	312	304	464	701
255	275	250	206	392	1451
256	387	331	170	613	316
257	501	394	557	971	4193
258	121	225	554	41	575
259	277	264	234	397	407
260	249	220	235	379	1447
261	366	324	287	970	260
262	810	532	293	2046	2207
263	195	196	340	261	578
264	200	227	694	196	536
265	414	349	399	798	1891
266	247	256	200	218	129
267	217	211	735	309	944
268	115	198	1222	44	459
269	334	267	344	648	818
270	78	98	188	37	101
271	244	255	187	252	138
272	204	236	731	187	952
273	310	303	162	380	569
274	314	252	362	644	268
275	255	240	317	431	650
276	265	258	596	386	1244
277	177	216	481	167	1219
278	150	205	571	81	264
279	288	266	509	372	369
280	292	299	89	313	71
281	339	319	145	343	223
282	320	292	251	399	102
283	252	244	378	311	210
284	196	249	707	175	266
285	356	304	210	565	808
286	324	228	432	1236	1402
287	243	265	599	331	375
288	84	109	219	34	221
289	254	272	789	276	885
290	311	300	166	358	128
291	330	253	260	874	559
292	291	294	276	417	683
293	175	239	288	92	119
294	296	301	402	330	237
295	382	344	530	690	801
296	169	230	564	134	1771
297	260	283	460	272	481
298	276	290	560	327	166
299	317	314	349	373	328
300	351	297	198	491	840
301	299	280	274	401	378
302	449	398	263	633	183
303	300	260	178	462	120
304	338	317	708	488	3167
305	463	369	1225	1080	3208
306	718	522	1457	2370	1040
307	385	347	412	607	543
308	271	287	324	270	533
309	496	413	151	576	4578
310	170	219	488	99	455
311	362	350	427	449	229
312	239	273	233	230	146
313	438	397	232	623	265
314	197	276	189	120	631
315	281	289	185	281	301
316	268	295	191	221	100
317	710	546	440	1282	7902
318	377	359	1048	824	567
319	328	325	252	302	2440
320	850	610	239	1658	4461
321	266	248	196	450	139
322	228	217	345	351	448
323	274	263	329	318	666
324	307	308	227	290	295
325	418	379	284	531	178
326	503	396	248	915	379
327	235	277	333	193	NA
328	434	376	769	748	2416
329	318	336	1011	338	1618
330	302	279	292	483	4337
331	283	302	406	349	285
332	322	340	126	296	124
333	838	558	1053	2560	1627
334	172	401	840	22	440
335	788	579	116	713	2970
336	487	408	352	819	418
337	359	351	625	384	355
338	716	560	1850	2095	5215
339	369	357	295	374	461
340	457	388	484	559	314
341	904	625	409	1645	1245
342	454	377	386	642	1290
343	201	246	1593	161	651
344	256	313	1200	185	3579
345	597	487	519	1151	338
346	207	293	957	139	1015
347	184	307	879	90	437
348	193	226	588	159	476
349	723	569	380	1411	593
350	397	385	168	446	182
351	354	354	272	414	157
352	761	626	388	1482	2293
353	240	309	1167	231	312
354	313	337	312	323	568
355	349	338	1184	528	3036
356	520	426	552	1047	918
357	347	345	836	544	962
358	231	257	559	251	NA
359	653	463	223	1534	309
360	474	415	1497	863	909
361	287	291	366	360	296
362	357	346	817	681	1861
363	599	469	214	1138	419
364	482	424	204	662	105
365	473	392	353	778	530
366	587	477	347	873	510
367	533	452	323	797	1700
368	352	342	328	383	297
369	502	418	357	718	235
370	282	320	211	206	203
371	432	358	640	969	939
372	223	243	1031	233	2137
373	233	306	629	319	3313
374	586	444	373	1302	321
375	259	288	201	169	753
376	360	368	359	370	434
377	491	453	100	494	99
378	511	458	447	809	982
379	475	395	298	733	399
380	435	404	671	698	2178
381	753	570	572	1464	1810
382	384	367	417	554	717
383	218	282	277	137	218
384	525	456	314	599	467
385	395	361	403	564	4303
386	290	348	4040	273	931
387	264	339	826	178	748
388	293	251	496	409	400
389	401	403	199	430	179
390	651	499	451	1355	2267
391	396	402	657	738	299
392	497	459	439	749	420
393	514	390	240	1086	846
394	372	384	269	390	257
395	309	355	1855	292	2593
396	348	366	330	329	332
397	455	440	502	672	346
398	641	548	659	1148	1215
399	977	738	371	2129	7787
400	471	450	468	674	577
401	466	383	218	854	1783
402	592	492	395	1036	241
403	642	478	376	1364	2210
404	570	475	1149	1631	1061
405	407	378	455	581	236
406	785	573	385	1910	383
407	429	421	336	461	2924
408	516	454	614	1082	643
409	464	433	300	566	193
410	555	483	792	1120	388
411	417	372	616	767	1067
412	869	613	437	2262	923
413	681	547	791	1298	4952
414	458	419	334	780	1035
415	746	586	397	1249	1069
416	404	364	339	555	180
417	490	434	477	835	743
418	885	663	956	1928	2189
419	564	441	1234	1603	549
420	1010	709	866	2721	2054
421	595	495	369	1205	1674
422	413	381	404	617	541
423	900	728	305	1116	1462
424	405	391	1712	578	2697
425	554	474	715	893	1468
426	208	353	1309	97	3516
427	440	443	561	523	610
428	443	417	237	503	509
429	484	431	391	785	336
430	453	405	601	816	1003
431	815	568	500	2023	1433
432	439	445	469	497	252
433	524	488	449	806	570
434	505	471	408	575	331
435	375	399	1596	419	639
436	403	423	617	445	416
437	278	323	802	283	4792
438	522	485	474	836	637
439	332	343	207	255	167
440	598	514	1408	1184	409
441	602	512	424	895	249
442	304	360	716	258	425
443	430	447	182	407	109
444	211	231	442	265	696
445	321	373	303	244	220
446	325	363	1019	339	1145
447	581	536	470	912	365
448	1623	1069	452	3061	9728
449	467	446	289	495	370
450	1210	921	688	2171	1275
451	483	420	445	772	362
452	604	545	1023	959	971
453	279	375	1331	208	2945
454	342	387	890	334	526
455	1672	1059	1087	4884	NA
456	1222	872	186	1711	498
457	442	439	297	393	162
458	391	341	310	845	798
459	447	389	454	724	160
460	527	508	487	743	504
461	205	298	1317	125	4283
462	335	321	868	300	391
463	567	490	193	679	127
464	535	491	321	615	192
465	411	429	365	439	406
466	365	356	363	540	163
467	572	539	431	861	339
468	703	611	1322	1001	914
469	610	494	678	1722	1179
470	494	428	815	651	185
471	647	583	543	890	972
472	563	549	505	573	384
473	722	605	1064	1370	2138
474	573	544	532	840	429
475	1020	756	503	2320	720
476	340	386	520	352	3194
477	534	511	254	687	435
478	269	334	1544	207	1911
479	849	628	620	2131	1848
480	543	504	249	601	269
481	836	677	717	2300	1653
482	532	525	419	664	177
483	486	482	586	519	755
484	622	572	421	946	499
485	834	671	498	1576	1531
486	295	427	4071	171	1945
487	1370	949	438	3258	484
488	495	425	450	709	403
489	726	635	594	1274	497
490	691	619	535	997	3357
491	306	406	350	195	164
492	540	489	316	547	480
493	479	476	777	548	1150
494	423	462	313	357	148
495	504	521	259	820	405
496	1006	758	933	2149	613
497	559	516	382	759	608
498	280	371	124	140	103
499	548	535	320	510	200
500	747	622	415	1214	472
501	415	400	273	442	315
502	626	574	278	742	226
503	227	411	998	82	964
504	337	407	268	239	156
505	950	757	853	2132	546
506	305	382	483	209	143
507	331	329	924	894	2975
508	664	580	579	1280	1781
509	690	623	618	1017	4827
510	433	457	880	612	4092
511	588	566	1962	869	3200
512	601	552	947	815	615
513	537	529	510	669	231
514	220	330	306	101	1670
515	757	674	643	1284	2754
516	663	609	551	1093	1183
517	371	414	358	291	263
518	576	537	1227	787	1636
519	378	438	1083	582	727
520	350	393	1181	541	1296
521	764	683	1288	1551	740
522	631	584	667	960	2202
523	643	602	1179	903	1485
524	661	614	1428	898	2631
525	374	416	383	322	165
526	364	437	775	280	714
527	689	592	286	1010	1191
528	982	812	704	2088	1514
529	402	449	1093	471	1925
530	867	722	654	1402	1588
531	800	688	337	1245	195
532	448	496	627	429	2904
533	874	737	2532	1775	1198
534	512	500	364	535	253
535	477	479	602	512	319
536	782	640	1641	1586	600
537	714	659	2283	957	3189
538	426	481	1198	382	772
539	582	527	1849	1273	1966
540	802	691	1163	1539	513
541	609	523	719	1367	1038
542	922	748	429	1574	1486
543	513	461	492	853	202
544	456	460	568	469	1022
545	667	616	762	1053	612
546	579	465	749	1368	1461
547	251	370	1193	100	619
548	577	503	1350	1385	835
549	835	727	387	1156	3792
550	931	768	569	1609	831
551	485	517	2249	639	438
552	242	315	518	166	1178
553	694	645	1895	941	573
554	422	470	302	328	153
555	1063	838	781	2104	848
556	557	562	490	671	591
557	1168	852	730	3282	954
558	1013	824	567	1846	1161
559	618	541	794	1220	2801
560	887	744	265	1219	2359
561	824	633	793	1902	883
562	1332	1064	220	1269	443
563	692	644	356	675	726
564	619	582	2265	1034	1018
565	666	599	845	864	452
566	990	700	651	2369	970
567	693	608	326	1018	4876
568	1613	1030	545	4820	7367
569	493	506	4055	886	1262
570	373	486	3822	387	NA
571	772	675	379	1079	1140
572	468	501	1579	477	2212
573	451	493	1178	499	695
574	363	455	2161	282	6845
575	1117	800	1337	2778	721
576	379	466	984	303	194
577	381	410	422	485	823
578	446	502	390	356	757
579	688	654	1024	883	868
580	605	598	979	707	341
581	419	513	301	306	232
582	812	741	1410	1747	832
583	1334	1028	1139	3152	1660
584	591	594	1548	682	940
585	1113	851	1793	2812	4014
586	645	639	465	691	345
587	808	534	677	2676	737
588	551	564	1242	777	528
589	470	510	471	350	204
590	1201	912	624	2213	718
591	611	627	264	641	259
592	308	648	2369	112	5591
593	1059	871	434	1771	469
594	341	468	1326	192	350
595	1314	935	913	3816	7169
596	774	668	2728	1545	2749
597	416	498	589	389	598
598	346	480	2192	315	1512
599	583	596	1784	626	215
600	724	661	1190	1176	802
601	615	643	213	600	115
602	1093	791	1169	2506	8615
603	452	530	723	470	477
604	560	519	695	911	2463
605	316	540	1455	155	364
606	523	555	943	586	1231
607	1799	1231	963	4700	8312
608	634	612	308	708	764
609	751	630	683	1442	1351
610	547	565	1867	678	5167
611	773	689	526	1114	1851
612	355	533	1121	321	1876
613	585	571	655	896	741
614	327	538	476	106	288
615	737	680	1342	1013	1422
616	858	746	1092	1577	1156
617	558	587	1245	634	4846
618	756	670	672	1168	520
619	489	554	1018	479	1465
620	671	638	448	764	602
621	1092	763	491	2544	4201
622	450	422	528	598	576
623	745	696	1332	978	1522
624	593	575	737	775	NA
625	406	473	1215	498	1122
626	562	604	1287	513	2048
627	488	553	548	420	325
628	367	518	597	183	404
629	390	352	899	614	806
630	460	435	1253	649	827
631	508	563	1201	848	638
632	333	647	2858	119	1633
633	424	509	676	436	228
634	515	561	807	537	538
635	526	588	507	422	503
636	1684	1214	459	3688	351
637	700	656	335	673	272
638	578	528	607	1071	1047
639	542	520	522	638	682
640	846	775	384	876	206
641	469	550	570	465	421
642	678	557	279	1032	445
643	561	606	1045	524	1635
644	957	713	1074	2227	4110
645	1149	878	1267	2407	8948
646	596	615	538	758	394
647	646	646	1052	728	363
648	461	515	1278	655	4541
649	1110	932	1658	1999	1373
650	441	448	511	502	343
651	538	600	342	468	174
652	727	701	318	808	352
653	546	436	1290	1601	2450
654	323	311	894	643	1285
655	398	472	770	434	214
656	1105	918	407	1507	867
657	809	747	1865	1177	3554
658	763	721	941	1103	284
659	549	597	1229	716	1348
660	1656	1107	1266	4826	3166
661	632	649	1213	677	385
662	994	909	389	621	2285
663	1067	869	603	1790	529
664	775	710	2130	1897	2723
665	1458	1035	834	3483	1889
666	1591	1097	1588	4475	4284
667	886	802	2929	1583	2536
668	544	542	1084	676	1044
669	294	365	416	147	2961
670	571	624	315	637	209
671	640	642	776	804	585
672	992	782	613	1907	3409
673	649	641	891	842	465
674	1296	1093	236	1490	261
675	1521	1173	205	1824	1142
676	771	692	5237	1805	3634
677	1605	1179	1115	2421	1487
678	893	777	1426	2107	1068
679	2449	1699	1655	5915	7019
680	695	684	1283	802	649
681	421	467	1594	381	NA
682	436	559	531	344	861
683	303	581	1367	60	329
684	735	742	1251	754	1858
685	901	793	1728	1854	2035
686	823	695	637	1290	821
687	1223	853	1125	3782	838
688	742	745	262	663	173
689	389	567	805	341	298
690	408	595	1090	262	2015
691	394	589	1568	286	1446
692	575	634	809	514	1990
693	376	578	914	164	169
694	988	860	576	1626	822
695	462	601	1002	317	1809
696	969	877	1161	1530	1856
697	837	731	733	1511	4735
698	795	705	332	737	155
699	1948	1341	195	3916	836
700	1155	963	1354	1996	4477
701	665	531	587	1398	2859
702	1239	997	755	2261	790
703	806	651	1066	1956	3012
704	829	735	1159	1458	3121
705	980	855	626	1410	548
706	985	844	682	1495	697
707	938	804	1622	1793	1905
708	628	543	744	1354	1536
709	866	823	1049	1052	525
710	383	620	1160	160	767
711	1331	1005	556	2857	1779
712	498	412	598	939	456
713	760	693	485	1045	361
714	584	451	992	1559	NA
715	687	637	846	990	390
716	804	711	758	1309	515
717	864	814	1945	1475	2672
718	392	430	1538	492	1549
719	1044	885	1696	1948	1822
720	984	848	965	1663	1218
721	677	704	584	448	1143
722	1733	1297	3172	3873	2681
723	881	808	615	1087	342
724	500	585	1829	592	2140
725	921	769	863	1509	3355
726	509	621	1472	594	1333
727	1359	1061	825	2630	2660
728	388	442	1522	326	1410
729	1016	822	372	1599	1352
730	343	335	311	416	2307
731	797	636	771	1870	3442
732	380	703	6702	224	1083
733	799	432	872	4411	6844
734	744	707	739	887	250
735	861	761	539	1776	5926
736	792	797	377	722	239
737	1571	1190	401	2346	2279
738	734	720	396	920	473
739	1150	955	2195	2455	3744
740	954	706	859	2466	9385
741	680	699	701	768	805
742	1039	862	464	1529	2018
743	1134	939	909	2386	2528
744	606	665	549	484	865
745	625	686	892	616	1838
746	400	653	873	149	213
747	925	858	1292	1182	2846
748	766	789	258	553	187
749	627	603	902	981	1456
750	590	650	759	595	248
751	480	617	1142	340	943
752	1397	1091	1437	2727	1242
753	1545	1125	1385	3432	1445
754	600	685	3711	652	NA
755	918	788	479	1712	381
756	769	780	1721	881	1111
757	927	840	1135	1360	945
758	662	667	1774	850	4800
759	704	743	257	557	142
760	1503	1198	790	3064	2187
761	1371	1040	720	2124	5803
762	623	687	4229	823	3985
763	728	729	355	670	318
764	1709	1299	1220	3458	8987
765	2331	1681	1271	5480	2346
766	536	658	1799	444	4992
767	565	673	4294	453	505
768	1188	973	2188	2516	7582
769	1557	1168	1467	3371	5111
770	506	676	475	232	2437
771	1933	1360	600	4434	704
772	1281	1039	2137	2625	NA
773	683	723	706	735	267
774	1081	984	2573	2681	4780
775	794	672	1214	1812	2237
776	472	662	2836	267	2905
777	499	556	550	412	729
778	859	843	2439	1014	2004
779	652	733	2295	827	2047
780	1196	965	760	2016	1252
781	741	724	563	784	479
782	1108	959	1759	2033	2023
783	796	792	649	825	277
784	965	868	621	1328	478
785	871	834	788	1132	645
786	696	629	595	1229	6307
787	608	652	1587	906	4026
788	711	734	1454	1175	596
789	801	798	537	870	760
790	528	632	821	314	485
791	777	778	1996	950	814
792	776	794	631	794	475
793	1038	849	553	1768	3838
794	368	484	2320	335	2075
795	1068	976	590	1310	787
796	750	787	1028	636	1914
797	948	799	443	1346	1155
798	630	698	973	567	380
799	1156	1017	433	1512	304
800	989	911	711	1142	1164
801	945	801	540	1197	5994
802	478	655	1745	307	1037
803	674	736	664	685	949
804	947	876	785	1428	624
805	1220	1053	1431	2608	2630
806	1233	1073	1111	2178	9548
807	1406	1115	700	2359	671
808	719	732	1554	980	2389
809	1410	1216	819	1819	1274
810	409	507	1152	347	374
811	830	825	1380	1110	1596
812	624	719	883	516	1806
813	706	759	354	530	258
814	1500	1157	1753	3319	3485
815	1089	980	1007	1306	603
816	1294	1111	860	1693	1241
817	743	755	544	717	367
818	492	666	1552	369	431
819	1184	1046	546	1130	862
820	1718	1249	741	3400	9545
821	725	714	2469	948	3677
822	682	752	1717	839	NA
823	755	790	436	591	283
824	1133	864	1384	2472	1238
825	1060	968	467	2642	2247
826	789	813	1993	855	2110
827	962	805	959	2085	1273
828	1346	1156	630	2165	628
829	1541	1055	1259	4390	1374
830	633	678	1144	645	1053
831	1624	1292	1004	2798	3100
832	853	783	605	985	853
833	882	806	1954	1384	NA
834	620	664	1575	757	4944
835	481	726	3669	278	789
836	1088	856	393	1600	3025
837	1403	1121	673	2228	673
838	669	754	865	624	1082
839	476	725	4589	246	168
840	2425	1760	797	4500	1318
841	1245	974	765	3119	1505
842	580	682	3088	507	2442
843	951	923	2486	1468	3170
844	765	795	919	879	517
845	531	681	1800	501	1694
846	1147	1010	857	1892	3942
847	635	590	2432	1248	4778
848	639	526	1601	1548	4220
849	412	409	1816	504	1439
850	730	750	2191	857	3563
851	1166	1056	529	1461	1066
852	1324	1134	591	2083	289
853	717	772	728	858	5227
854	872	865	862	928	501
855	660	669	680	740	471
856	2270	1729	690	4516	334
857	530	718	1731	400	4117
858	915	882	1563	1517	1463
859	541	708	1459	376	392
860	1259	1036	325	1659	233
861	1148	972	787	2065	2732
862	879	866	1524	993	747
863	3031	2042	282	3996	1209
864	1317	1113	3156	5171	NA
865	712	765	638	791	376
866	1183	1090	574	1436	502
867	993	895	3524	1526	3858
868	1012	931	889	1555	2369
869	1100	996	2601	1604	1987
870	569	716	938	337	186
871	906	894	876	1050	968
872	896	891	2699	2289	895
873	826	712	691	1673	897
874	1090	961	1762	1737	2915
875	444	464	1481	368	956
876	816	829	929	715	444
877	1151	924	534	1728	728
878	1400	1120	921	2817	3181
879	832	841	458	982	340
880	997	938	823	1320	1597
881	1018	857	937	1837	620
882	2504	1825	901	5190	1481
883	1474	1183	1509	3620	2005
884	702	773	1040	828	1609
885	1241	998	753	2019	2330
886	517	784	1281	254	4707
887	658	767	3078	826	493
888	668	694	648	714	353
889	673	774	2435	693	5635
890	1395	1122	1491	3092	3927
891	1787	1396	1085	3887	2602
892	707	631	2167	1518	NA
893	685	717	1496	908	4136
894	736	785	911	604	828
895	1141	942	428	1772	387
896	979	821	768	1826	527
897	991	875	729	1638	1336
898	843	702	918	1621	1790
899	787	771	515	972	2828
900	1145	982	1059	1759	1389
901	1125	1014	1273	1770	2143
902	1163	1066	756	1650	4667
903	784	836	441	721	487
904	1037	951	2328	2032	1154
905	975	751	462	1968	1281
906	566	764	4946	458	3874
907	890	899	709	880	590
908	758	815	585	654	604
909	1153	948	1675	3085	4689
910	803	776	1557	1820	7842
911	1263	1076	2325	2450	3941
912	507	740	4022	324	856
913	1842	1415	1390	3508	1899
914	1664	1166	536	3513	7466
915	679	690	2098	923	1008
916	1309	1188	710	1833	1493
917	1274	986	604	2157	2475
918	754	796	1383	1081	935
919	1732	1302	1208	3770	2861
920	1011	1023	874	618	1368
921	1174	846	732	3410	1706
922	589	753	1238	423	653
923	783	842	1597	755	866
924	1001	839	757	1821	722
925	933	867	1366	1392	3664
926	920	835	1237	1720	1330
927	1069	915	495	1570	323
928	713	505	835	1655	1335
929	2191	1635	1081	4660	1769
930	1004	906	489	1023	454
931	845	831	533	929	212
932	248	296	466	80	151
933	603	730	2687	560	5270
934	923	898	1783	1413	3377
935	1120	1033	3063	1247	NA
936	1832	1484	1727	3889	NA
937	1128	917	608	1939	412
938	780	820	499	666	197
939	2947	2130	646	5543	2208
940	427	576	3749	421	9031
941	935	887	426	1029	780
942	574	697	2609	437	4247
943	2016	1504	725	4050	3509
944	1200	1119	547	1561	1108
945	2023	1494	494	3630	669
946	1442	1109	472	2711	3020
947	1584	1229	1257	3241	9863
948	1478	1192	647	2579	NA
949	1761	1286	1250	4111	1409
950	934	870	886	1101	1226
951	672	809	1758	629	584
952	1209	904	1778	3125	2020
953	877	863	949	1502	462
954	1290	1067	740	2069	1970
955	553	786	1145	299	291
956	659	781	2345	900	2926
957	2220	1627	1177	5005	3416
958	1379	1081	521	2735	324
959	928	886	888	1179	415
960	889	913	875	1012	581
961	1356	1171	1346	2344	1355
962	1086	964	1532	1807	1557
963	648	739	4258	786	5960
964	1179	1085	824	1750	1773
965	1519	1310	813	2368	1469
966	944	953	870	1163	706
967	781	779	1306	925	5695
968	905	928	930	958	1129
969	568	817	705	342	629
970	1537	1330	1204	3136	523
971	1508	1140	1561	3162	NA
972	1429	1218	1041	2340	553
973	1790	1377	1396	4539	1363
974	897	874	977	1333	NA
975	953	992	696	1031	532
976	1017	958	1613	862	466
977	1598	1252	565	2557	1658
978	852	897	1629	897	642
979	1042	936	2859	1709	8800
980	459	607	1382	363	1283
981	1528	1244	1644	2952	876
982	857	922	1333	769	2026
983	878	826	348	1030	422
984	791	770	6024	1225	NA
985	1451	1234	784	1992	1159
986	912	971	669	817	254
987	1651	1373	989	6430	4867
988	1380	1095	661	2273	888
989	1087	993	920	1588	2889
990	1776	1440	2215	3737	6995
991	1337	1199	271	918	7608
992	1411	1233	1122	2445	702
993	701	859	2246	696	6892
994	1827	1390	1070	3585	4236
995	868	827	2513	1654	730
996	1347	1159	1486	2253	2871
997	1269	1176	516	1421	854
998	1053	905	767	2050	1724
999	709	593	1906	1449	8403
1000	1005	1009	639	1083	777
